# Supplementary material for: Effects of Sugarcane/Peanut Intercropping on Root Exudates and Rhizosphere Soil Nutrient
Source: Plants (Basel). 2024 Nov 20;13(22):3257. doi: 10.3390/plants13223257 (PMC11598586; doi:10.3390/plants13223257)
Supplement: Supplementary file 1 [file plants-13-03257-s001.zip]

Archive with 1 entries (1 files):
- plants-3135238-supplementary.pdf
